# Supplementary material for: Enzymatic Assembly of Chitosan-Based Network Polysaccharides and Their Encapsulation and Release of Fluorescent Dye
Source: Molecules. 2024 Apr 16;29(8):1804. doi: 10.3390/molecules29081804 (PMC11052119; doi:10.3390/molecules29081804)
Supplement: Supplementary file 1 [file molecules-29-01804-s001.zip]

Archive with 1 entries (1 files):
- molecules-2969760-supplementary.pdf
